# Supplementary material for: Delineation of Genotype X Environment Interaction for Grain Yield in Spring Barley under Untreated and Fungicide-Treated Environments
Source: Plants (Basel). 2023 Feb 6;12(4):715. doi: 10.3390/plants12040715 (PMC9961658; doi:10.3390/plants12040715)
Supplement: Supplementary file 1 [file plants-12-00715-s001.zip › Table S1.xlsx]

## Sheet: Table S1
Table S1: Details of meteorological characteristics of the environments under evaluation
Year	Location/Site	Latitude	Longitude	Temperature oC	Median Temperature	Mean days of	Precipitation	Humidity%	Median
				(Minimum - Maximum)	(oC)	Precipitation	(mm)	(Minimum - Maximum)	Humidity
2016 (Y1)	E1 - Ga Malmövägen	56.1421	12.8744	10.4 - 19.1	14.58	4.22	280.57	63.3 - 96.6	81.49
	E2 - Linelund's farm	55.3903	13.3087	9.9 - 18.2	14.32	4.33	186.12	63.3 - 94.3	79.99
	E3 - Stafsjö Gård	56.9384	12.4966	10.3 - 18.4	14.32	3.16	345.07	56 - 92.4	73.83
	E4 - Multorp, Sal	58.3643	12.6165	8 - 19.3	13.7	3.37	199.35	51.8 - 91.8	73.39
	E5 - Lilla Vallskog	59.919	17.6049	8.2 - 17.7	13.17	5.07	276.6	53.7 - 93.2	73.23
	E6 - Brunnby farm	59.611	16.6445	7.8 - 18.8	13.57	3.21	180.11	52.8 - 93.4	73.28
	E7 - Vallby Gatugård	58.4673	15.5084	8.7 - 19.2	14.19	2.25	115.3	46.9 - 87.2	67.18
2017 (Y2)	E1 - Ga Malmövägen	56.1486	12.8653	9 - 16.7	12.74	3.85	272.36	69.2 - 97.4	85.26
	E2 - Linelunds gård	55.4027	13.304	8.8 - 15.9	12.47	4.77	220.61	70.5 - 96.7	85.35
	E3 - Stafsjö Gård	56.9417	12.4922	9.2 - 16.2	12.54	3.2	265.65	61.6 - 93	77.34
	E4 - Hagby 253	59.812	17.3349	6.3 - 15.5	11.24	3.97	200.53	52 - 92.1	72.51
	E5 - Brunnby farm	59.6172	16.6579	6.2 - 17	11.79	2.65	96.78	51 - 92.3	72.21
	E6 - Klostergården	58.4613	15.5186	7.2 - 17.1	12.09	4.05	210.24	53.8 - 94.5	74.57
2018 (Y3)	E1 - Linelund's farm	55.4027	13.2967	11.3 - 21.5	16.74	0.25	102.72	52.9 - 92.6	72.42
	E2 - Fleninge, Gunnestorp 133	56.123	12.7909	11 - 23.1	17.3	0.57	180.18	50.5 - 95.8	72.89
	E3 - Stafsjö Gård	56.9437	12.4933	11.7 - 21.7	16.68	1.58	138.01	50.7 - 91.8	70.34
	E4 - Västergården	58.3626	12.6198	9.7 - 23.3	16.75	4.61	213.43	41.9 - 92.2	66.29
	E5 - Klostergården	58.4771	15.509	10.9 - 22.7	17.18	0.78	99.73	43.8 - 85.8	63.67
	E6 - Brunnby farm	59.6126	16.66	9.3 - 23.2	16.88	5.18	113.44	41.3 - 89	63.19
2019 (Y4)	E1 - Kampetorp	58.3322	12.5716	7.9 - 19.4	13.69	4.13	311.29	54.6 - 94.8	76.32
	E2 - Magnerupsvägen 21	56.1014	12.8162	10.1 - 19.8	14.86	4.06	319.87	60.6 - 94.3	78.58
	E3 - Linelund's farm	55.3895	13.3088	9.7 - 18.6	14.41	3.45	202.31	62.9 - 95.6	80.38
	E4 - Balingsta-böksta	59.7418	17.4704	8.2 - 19.3	13.9	1.98	218.3	45.3 - 90.4	67.63
	E5 - Brunnby farm	59.6121	16.6518	7.8 - 19.3	13.74	3.89	182.39	51.5 - 94	73.19
	E6 - Klostergården	58.428	15.5578	8.9 - 18.4	13.77	3.63	200.7	50.6 - 90.5	70.87
2020 (Y5)	E1 - Stafsjö Gård	56.9421	12.4921	9.1 - 17.5	13.18	3.52	366.14	55 - 90.3	72.03
	E2 - Logården 6, Grästorp	58.3384	12.6401	7.1 - 19.5	12.9	4.85	366.27	50.1 - 93.1	72.81
	E3 - Sandbygårdsvägen 5	55.4326	14.1867	7.9 - 17.9	13.06	3.07	173.5	59.3 - 96.8	80.16
	E4 - Linelund's farm	55.3906	13.308	8.4 - 17.8	13.42	4.59	181.86	57.2 - 94.7	77.13
	E5 - Forkarby 316	59.9349	17.5552	6 - 17.6	12.42	3.5	155.17	45.6 - 92.4	67.86
	E6 - Brunnby farm	59.609	16.6469	6.2 - 18.9	12.96	3.21	130.21	44.8 - 92.1	68.14
	E7 - Klostergården	58.4297	15.5607	7.1 - 17.7	12.92	4.44	182.74	46.1 - 90	67.74
