# Supplementary material for: Delineation of Genotype X Environment Interaction for Grain Yield in Spring Barley under Untreated and Fungicide-Treated Environments
Source: Plants (Basel). 2023 Feb 6;12(4):715. doi: 10.3390/plants12040715 (PMC9961658; doi:10.3390/plants12040715)
Supplement: Supplementary file 1 [file plants-12-00715-s001.zip › Table S2.xlsx]

## Sheet: Table S2
Table S2: Details of IPCA scores of the genotypes evaluated across the environments and treatments
Y1 Untreated					Y1 Treated						Y2 Untreated					Y2 Treated						Y3 Untreated					Y3 Treated						Y4 Untreated					Y4 Treated						Y5 Untreated					Y5 Treated
Genotype	Grain yield (kg m-2)	IPCA1	IPCA2		Genotype	Grain yield (kg m-2)	IPCA1	IPCA2			Genotype	Grain yield (kg m-2)	IPCA1	IPCA2		Genotype	Grain yield (kg m-2)	IPCA1	IPCA2			Genotype	Grain yield (kg m-2)	IPCA1	IPCA2		Genotype	Grain yield (kg m-2)	IPCA1	IPCA2			Genotype	Grain yield (kg m-2)	IPCA1	IPCA2		Genotype	Grain yield (kg m-2)	IPCA1	IPCA2			Genotype	Grain yield (kg m-2)	IPCA1	IPCA2		Genotype
G1	0.752357	-0.0939634	-0.315082		G1	0.833714	0.0928546	-0.476231			G1	0.907167	-0.453139	-0.561518		G1	1.018	-0.223189	0.25737			G1	0.527667	-0.0900683	-0.06727		G1	0.530167	-0.0146744	0.286444			G1	0.7265	-0.00134478	0.0720246		G1	0.854917	0.179803	-0.244235			G1	0.858214	-0.259215	-0.199154		G1
G2	0.764857	-0.0842796	0.258129		G2	0.848929	0.361659	-0.347765			G2	0.899333	0.0336958	0.339853		G2	1.02342	-0.461668	0.406586			G2	0.552333	-0.649812	-0.533459		G2	0.529667	0.0260628	-0.128008			G2	0.7345	-0.0571555	0.118921		G2	0.8305	-0.386867	-0.144264			G2	0.8335	0.626986	-0.424524		G2
G3	0.770786	0.487768	0.00827996		G3	0.864429	-0.0940657	-0.0613779			G3	0.959	0.0451884	-0.0862167		G3	1.02367	-0.219491	-0.0645829			G3	0.5705	0.0991104	0.619964		G3	0.558333	-0.178565	0.142655			G3	0.765083	-0.3188	-0.11779		G3	0.875	-0.410612	-0.143191			G3	0.891643	0.571621	0.312493		G3
G4	0.783786	-0.0727792	-0.144487		G4	0.887714	-0.419295	-0.918893			G4	0.925917	-0.34097	-0.0575417		G4	1.07017	0.396384	-0.0128579			G4	0.56025	-0.391346	-0.298926		G4	0.544167	-0.116903	-0.188589			G4	0.731417	-0.0781411	0.203087		G4	0.792583	-0.237904	-0.357388			G4	0.847357	-0.231284	0.157826		G4
G5	0.74	0.243871	0.175748		G5	0.797357	-0.508616	0.131097			G5	0.909333	0.124877	0.24109		G5	1.02275	0.239145	0.070265			G5	0.582833	-0.571015	-0.126297		G5	0.5675	0.0553372	-0.227831			G5	0.675083	0.00316526	0.287821		G5	0.771833	-0.202527	-0.097921			G5	0.735714	-0.117292	0.20344		G5
G6	0.739214	0.23223	0.509776		G6	0.809786	0.336948	-0.447658			G6	0.93	0.168446	-0.157978		G6	1.01867	0.278527	0.315655			G6	0.573417	0.473993	-0.619276		G6	0.590833	-0.252261	0.072354			G6	0.741917	-0.0472945	0.00339337		G6	0.870167	-0.176682	-0.0832047			G6	0.701786	-0.351012	0.4266		G6
G7	0.724429	0.162982	0.214374		G7	0.853214	-0.604071	0.0551601			G7	0.918167	0.165905	0.360078		G7	0.995333	-0.334936	-0.619547			G7	0.564167	-1	-0.433195		G7	0.557333	-0.0478518	-0.0612492			G7	0.756083	-0.0094668	-0.0549189		G7	0.873833	-0.124049	-0.107809			G7	0.821357	-0.0256726	-0.258826		G7
G8	0.724071	0.445447	0.340533		G8	0.774071	-0.160187	0.187479			G8	0.915583	0.191428	0.260122		G8	1.03733	0.209148	-0.0236649			G8	0.576083	-0.065419	-0.0450305		G8	0.621667	1	0.173168			G8	0.718583	0.175806	0.253422		G8	0.781833	0.289258	0.383424			G8	0.857214	0.284886	0.218784		G8
G9	0.7895	-0.834618	-0.261668		G9	0.858857	0.0920615	0.0364607			G9	0.896	0.0466393	-0.464197		G9	1.03458	-0.00286905	0.18866			G9	0.59725	-0.314477	-0.200527		G9	0.604583	-0.0711593	0.0847168			G9	0.762333	-0.151798	-0.0605558		G9	0.86325	-0.391475	-0.0106462			G9	0.862143	-0.348004	-0.209385		G9
G10	0.781714	-0.300396	0.135926		G10	0.899214	-0.052425	-0.0270482			G10	0.90325	-0.347703	-0.800057		G10	1.03033	-0.125489	0.0695514			G10	0.592833	-0.155908	-0.25687		G10	0.58725	0.0365192	-0.154314			G10	0.73975	-0.0117362	0.0843146		G10	0.842667	0.0813663	-0.156693			G10	0.839571	-0.239629	-0.508907		G10
G11	0.781357	0.342158	0.234262		G11	0.878786	0.204834	-0.133248			G11	0.923333	0.204656	0.0306495		G11	1.0365	0.302263	0.173775			G11	0.532583	0.39675	-0.00806657		G11	0.4985	0.145527	0.13809			G11	0.721083	-0.214398	0.227053		G11	0.846083	-0.187098	-0.253625			G11	0.839857	0.204852	-0.301558		G11
G12	0.7805	-0.177218	0.576786		G12	0.870571	0.312282	0.0811289			G12	0.897	0.335978	0.278831		G12	1.00808	-0.275017	-0.213473			G12	0.608583	-0.820007	0.629094		G12	0.59325	-0.0799304	0.137327			G12	0.793917	-0.0619033	0.027079		G12	0.88975	0.125732	-0.166637			G12	0.854357	0.199271	0.116842		G12
G13	0.804214	1	-0.626969		G13	0.864357	-0.552935	0.0830496			G13	0.922	0.0441264	0.794758		G13	1.0275	0.728423	-0.101355			G13	0.56225	-0.408474	-0.109674		G13	0.587	-0.044323	-0.015508			G13	0.7125	0.337394	0.0581206		G13	0.801833	0.453877	-0.281773			G13	0.821786	0.0546733	0.323347		G13
G14	0.729929	-0.268812	0.285013		G14	0.806571	-0.561027	-0.542522			G14	0.944583	-0.153888	0.209453		G14	1.02192	-0.404179	0.0880126			G14	0.5585	0.214558	0.205413		G14	0.55775	0.178993	0.143236			G14	0.71425	0.168014	0.191116		G14	0.81175	0.240583	-0.0621925			G14	0.823214	0.288861	-0.0226798		G14
G15	0.832857	0.414553	0.0962516		G15	0.859643	-0.413147	-0.236014			G15	0.90775	0.128113	-0.135058		G15	1.01983	0.113055	-0.0439976			G15	0.565917	-0.098663	0.450138		G15	0.539417	-0.0459085	0.0235893			G15	0.760417	-0.284472	-0.251165		G15	0.860833	-0.164168	-0.0386242			G15	0.883286	0.36657	0.261715		G15
G16	0.813643	0.345732	0.0702246		G16	0.887429	0.078505	-0.149534			G16	0.909083	0.154163	-0.0572586		G16	1.00767	0.361811	0.474747			G16	0.605917	-0.0885316	-0.198756		G16	0.600417	-0.0875664	-0.121956			G16	0.75825	-0.185166	0.101514		G16	0.849583	-0.287351	-0.33993			G16	0.879071	0.0224999	-0.205132		G16
G17	0.791143	0.00782103	0.082847		G17	0.865857	-0.579147	0.178788			G17	0.90075	-0.0948479	-0.295798		G17	1.02592	-0.416345	-0.312484			G17	0.56875	-0.110768	-0.0258739		G17	0.576667	0.0227145	-0.267872			G17	0.726667	0.0546527	0.0776028		G17	0.857917	0.0894372	0.171128			G17	0.862857	-0.357516	0.683112		G17
G18	0.8135	-0.47383	-0.151781		G18	0.873571	-0.037246	-0.554642			G18	0.90825	-0.42608	0.18925		G18	1.00117	0.0746156	0.120991			G18	0.59875	-0.582154	-0.0102832		G18	0.609	-0.231668	-0.0673749			G18	0.7535	0.428032	0.0765648		G18	0.841583	0.642495	-0.280241			G18	0.853929	0.08074	-0.244606		G18
G19	0.849286	-0.190052	-0.316258		G19	0.902357	-0.411658	0.277426			G19	0.904917	-0.300878	0.110494		G19	1.03125	0.10102	-0.31641			G19	0.602167	0.795708	0.100235		G19	0.602167	0.0724485	0.153013			G19	0.753583	0.0240535	-0.0673417		G19	0.878167	0.152204	-0.0916882			G19	0.8355	0.427206	-0.00299883		G19
G20	0.808	0.613195	-0.458147		G20	0.910214	0.357229	-0.50179			G20	0.929	0.172478	-0.682812		G20	1.05442	-0.104339	-0.506359			G20	0.57975	-0.510828	0.812146		G20	0.57825	-0.158155	0.10908			G20	0.754	-0.139254	-0.211158		G20	0.884417	0.121969	0.386936			G20	0.826857	-0.587029	0.0858009		G20
G21	0.782357	0.304248	0.169027		G21	0.897786	0.0125267	-0.362676			G21	0.911333	0.118025	0.0194161		G21	1.05058	0.266924	-0.0233847			G21	0.57525	0.574661	0.0782503		G21	0.570417	-0.0931952	0.0537566			G21	0.760583	0.0551642	0.147695		G21	0.853	-0.0227061	-0.108003			G21	0.864357	0.112508	0.398088		G21
G22	0.808429	0.127498	-0.161598		G22	0.881286	-1	0.249964			G22	0.916417	-0.154425	-0.241218		G22	1.01942	0.366845	0.0461526			G22	0.555667	-0.119305	-0.197029		G22	0.56975	-0.0736056	-0.198198			G22	0.707417	-0.18309	0.0309178		G22	0.85875	-0.194403	-0.420265			G22	0.845786	0.0646222	-0.664364		G22
G23	0.793929	0.144477	-0.0190434		G23	0.9005	-0.620562	0.0944026			G23	0.901417	-0.377931	-0.0466726		G23	1.04408	0.139642	-0.117652			G23	0.562333	-0.085435	-0.272457		G23	0.615083	-0.143175	0.109789			G23	0.756083	-0.143179	-0.00531222		G23	0.841917	0.0189393	0.161469			G23	0.851571	-0.167675	0.0320288		G23
G24	0.844786	-0.199465	0.262295		G24	0.909929	-0.128395	-0.100648			G24	0.91975	0.0828585	0.0749437		G24	1.03325	-0.218562	0.0267989			G24	0.582667	-0.108358	-0.189073		G24	0.573083	0.0264069	-0.30393			G24	0.705333	0.171818	-0.0733822		G24	0.839667	0.249699	-0.114717			G24	0.832714	-0.316333	0.068399		G24
G25	0.802143	-0.255813	-0.033047		G25	0.893286	0.216972	0.284437			G25	0.905167	0.350641	-0.112087		G25	1.02283	-0.108676	0.183673			G25	0.573167	0.269809	0.56852		G25	0.55275	0.13763	-0.137507			G25	0.723583	-0.237369	0.440727		G25	0.839667	-0.242872	0.117788			G25	0.804357	-1	-0.221638		G25
G26	0.778143	-0.308987	-0.417541		G26	0.843643	0.011364	0.501392			G26	0.913583	0.126944	-0.342468		G26	1.04542	-0.158733	-0.25802			G26	0.579667	0.584228	-0.138009		G26	0.600667	0.0281674	0.00372173			G26	0.76275	0.468822	-0.361123		G26	0.840917	0.478199	0.60522			G26	0.844786	0.00311782	0.34122		G26
G27	0.824714	0.143082	-0.24407		G27	0.888643	-0.153946	-0.249141			G27	0.943667	-1	0.255409		G27	1.02058	-0.0420206	0.152175			G27	0.525083	0.0521929	-0.0363597		G27	0.550333	-0.0339249	0.217302			G27	0.757583	-0.257541	0.235615		G27	0.852583	-0.346526	0.062847			G27	0.866643	0.205264	0.169616		G27
G28	0.801786	-0.0361927	0.196038		G28	0.864143	0.398269	0.336898			G28	0.931083	0.29662	0.262268		G28	1.0195	0.0299283	-0.490485			G28	0.538833	0.0398727	-0.499171		G28	0.588667	-0.143912	0.0881691			G28	0.754333	0.560032	-0.117158		G28	0.878917	1	-0.0774053			G28	0.846429	-0.543033	0.000757146		G28
G29	0.797929	-0.240224	-0.556048		G29	0.831143	0.512258	0.139888			G29	0.91525	0.0308276	-0.13135		G29	0.983	0.0314896	0.635451			G29	0.548583	0.371815	-0.840691		G29	0.549667	0.024273	-0.214624			G29	0.768167	-0.0683675	-0.0633321		G29	0.863667	0.0473806	0.305525			G29	0.833786	0.0822423	0.164158		G29
G30	0.833	-0.357088	0.508217		G30	0.888643	0.558372	0.157107			G30	0.863417	-0.492118	0.501622		G30	0.997917	-0.58738	0.714773			G30	0.565917	-0.0296149	0.605854		G30	0.557917	0.227805	-0.0448845			G30	0.648667	0.200917	0.0738433		G30	0.731417	0.302471	-0.534176			G30	0.842714	0.526862	0.330826		G30
G31	0.806786	0.398287	0.253726		G31	0.910357	-0.108117	0.0429094			G31	0.927083	0.104108	0.361737		G31	1.03583	0.357932	-0.0969847			G31	0.56775	0.485517	0.60426		G31	0.568917	-0.0361564	0.129483			G31	0.702	1	0.0148697		G31	0.850333	0.588221	0.0318498			G31	0.754571	-0.147418	-0.147881		G31
G32	0.808929	-0.238039	-0.0756126		G32	0.875857	0.114831	0.809651			G32	0.921667	0.238499	-0.168667		G32	1.03208	0.343805	-0.165163			G32	0.54625	0.0519657	0.0588595		G32	0.559583	-0.0230606	-0.113414			G32	0.75325	-0.31589	-0.183951		G32	0.879167	-0.0777353	0.0560669			G32	0.897143	0.376286	-0.277475		G32
G33	0.803071	-0.399583	-0.0161188		G33	0.894214	0.351099	0.20595			G33	0.916083	0.462424	0.425789		G33	1.0085	0.135869	0.0602307			G33	0.5755	-0.0364823	-0.0288217		G33	0.573083	-0.11942	-0.143223			G33	0.709	0.0916961	0.147989		G33	0.798333	0.118634	0.100481			G33	0.8395	0.0416467	-0.217169		G33
G34	0.828143	-0.124142	-0.0911415		G34	0.874	0.108501	-0.00977501			G34	0.9185	0.830504	0.245523		G34	1.00542	0.0725763	-0.0510752			G34	0.553417	-0.178475	0.0409946		G34	0.552167	0.0623509	-0.0180185			G34	0.808	-0.211433	-0.164127		G34	0.89175	-0.126295	-0.0698895			G34	0.812143	-0.240711	-0.0915555		G34
G35	0.794143	0.184979	0.233527		G35	0.890286	0.778314	0.141509			G35	0.946833	0.0639744	0.173387		G35	1.04208	-0.484563	0.287051			G35	0.570833	0.158981	-0.337572		G35	0.601083	-0.014029	0.136241			G35	0.705167	-0.175918	0.265414		G35	0.837333	-0.263325	-0.0536748			G35	0.814214	0.391109	-0.297202		G35
G36	0.825	-0.39442	-0.134236		G36	0.894857	-0.0185908	0.20489			G36	0.908917	-0.298474	0.015408		G36	0.99125	0.459485	0.400579			G36	0.583	-0.408401	0.154275		G36	0.59475	-0.0275362	0.161933			G36	0.770917	-0.118193	-0.0038095		G36	0.882083	-0.176111	0.212743
G37	0.825357	0.834502	-0.552454		G37	0.878643	0.00349304	-0.13394			G37	0.874917	-0.50964	0.618886		G37	1.00417	-0.50502	0.20597			G37	0.576167	0.654357	0.401535		G37	0.57775	-0.146555	0.264184			G37	0.748583	0.0917643	0.189208		G37	0.85075	0.172031	0.0576711
G38	0.817429	0.377331	-0.0568749		G38	0.9315	0.185103	-0.406155			G38	0.935333	0.0575781	-0.173198		G38	1.04142	0.245326	-0.0641838			G38	0.598333	-0.169672	0.31984		G38	0.598667	0.0731753	-0.0926424			G38	0.754417	0.0899685	-0.109056		G38	0.897833	0.122473	-0.123615
G39	0.852786	0.552406	0.303228		G39	0.8985	0.112099	-0.0671956			G39	0.928167	-0.205468	-0.046309		G39	1.02058	0.461435	0.253836			G39	0.554	-0.436487	0.507787		G39	0.5775	0.0946988	-0.153513			G39	0.730167	-0.137599	-0.245582		G39	0.80175	-0.112169	0.25943
G40	0.770714	0.230995	-0.327782		G40	0.869214	0.390184	0.390191			G40	0.905	0.15685	-0.0857871		G40	0.995583	0.106331	-1			G40	0.599	-0.402481	0.373454		G40	0.597917	-0.0787005	0.136057			G40	0.752333	0.0528582	-0.168467		G40	0.8785	-0.323299	0.0568906
G41	0.808929	-0.224896	0.168948		G41	0.8715	0.110064	0.196965			G41	0.913833	0.375593	-0.297846		G41	1.00175	-0.0119493	-0.0491975			G41	0.536083	0.0742528	-0.221384		G41	0.574667	-0.153633	0.172524			G41	0.761583	-0.270341	-0.133845		G41	0.886667	-0.220006	0.369712
G42	0.827357	-0.441065	-0.0672922		G42	0.867643	0.55627	0.331598			G42	0.907417	-0.324507	-0.313286		G42	0.999417	-0.763085	-0.274843			G42	0.5685	-0.0519833	-0.461449		G42	0.575833	-0.0151837	0.191661			G42	0.79275	0.0373434	0.175205		G42	0.86025	-0.177365	0.0439574
G43	0.816643	0.324769	0.353584		G43	0.926714	0.231649	-0.55988			G43	0.934917	0.310534	-0.323928		G43	1.01367	-0.186343	0.406668			G43	0.535583	0.559777	0.378398		G43	0.525667	0.15238	0.00689276			G43	0.740083	-0.190865	-0.0841442		G43	0.878417	0.0378703	-0.0926981
G44	0.881643	0.165528	-0.958422		G44	0.9455	-0.0872367	-0.269542			G44	0.916083	0.439943	-0.146849		G44	1.01733	0.208862	-0.254102			G44	0.59675	0.627542	0.0744755		G44	0.619583	-0.0241153	-0.0394294			G44	0.758167	-0.30927	-0.287106		G44	0.8885	-0.339377	0.100481
G45	0.769571	-0.358469	0.0544629		G45	0.828143	0.0148514	0.138189			G45	0.942	0.180542	-0.150205		G45	1.03183	-0.111179	-0.0743156			G45	0.571583	0.511368	0.101338		G45	0.566583	0.0392092	-0.0835611			G45	0.779083	-0.0207464	0.203018		G45	0.861667	-0.0877062	-0.246645
G46	0.776643	-0.744374	-0.0126027		G46	0.889429	-0.322845	-0.100531			G46	0.881333	-0.00724882	0.26946		G46	1.02083	-0.164198	-0.195251			G46	0.57975	0.103065	-0.122821		G46	0.584167	0.0402095	-0.275603			G46	0.787083	-0.0237582	0.0847396		G46	0.872833	-0.472005	0.503848
G47	0.7735	-0.357392	0.241705		G47	0.815143	0.196155	0.380442			G47	0.878	-0.0450108	-0.0621989		G47	1.00067	-0.496486	-0.147751			G47	0.539667	0.303771	0.170377		G47	0.55625	0.0893515	0.089687			G47	0.788417	-0.0216666	-0.482474		G47	0.89575	0.0723597	0.194769
G48	0.808929	0.142751	0.71706		G48	0.901643	0.00807847	0.0227858			G48	0.919833	-0.509832	-0.0979223		G48	1.02358	0.374871	-0.0618298			G48	0.55975	0.311234	-0.587295		G48	0.572083	-0.00545579	0.0672099			G48	0.794667	0.107866	-0.670116		G48	0.887417	0.216324	0.602445
G49	0.8155	0.062455	0.565634		G49	0.902	0.259114	-0.356073														G49	0.59775	-0.0278449	0.0253697		G49	0.581583	-0.10016	-0.0112069			G49	0.681417	0.126789	0.124642		G49	0.78325	-0.0506929	-0.0835277
G50	0.768714	0.24612	-0.129963		G50	0.833357	-0.483411	0.838446														G50	0.559417	0.197481	-0.414942		G50	0.58225	0.0275224	-0.229829
G51	0.818071	-0.673224	-0.519665		G51	0.882857	0.00454294	0.281324
G52	0.812571	-0.391332	-0.383166		G52	0.893357	0.285311	0.076277
G53	0.807143	0.0932409	-0.126978		G53	0.881	-0.117593	0.146226
G54	0.796643	-0.0561348	-0.00521718		G54	0.8825	0.480013	-0.0761269
G55	0.751929	-0.331638	0.14766		G55	0.864571	-0.301293	0.0863765
[truncated: 3 more columns]
