# Supplementary material for: Delineation of Genotype X Environment Interaction for Grain Yield in Spring Barley under Untreated and Fungicide-Treated Environments
Source: Plants (Basel). 2023 Feb 6;12(4):715. doi: 10.3390/plants12040715 (PMC9961658; doi:10.3390/plants12040715)
Supplement: Supplementary file 1 [file plants-12-00715-s001.zip › Table S3.xlsx]

## Sheet: Table S3
Table S3: Details of stability indices of the evalauted genotypes
Genotypic Potential (GP)					Genotypic Selection Index (GSI)					AMMI Stability Value (ASV)
Y1					Y1					Y1
Genotype	Untreated	Treated				Untreated	Treated			GNO	Untreated	Treated
G1	-0.0554426	-0.0456652			GNO	GSI Value	GSI Value			G1	0.353502	0.492926
G2	-0.0397493	-0.0282498			G1	61	75			G2	0.295459	0.605308
G3	-0.0323062	-0.0105073			G2	57	78			G3	0.83202	0.142731
G4	-0.0159852	0.0161474			G3	90	45			G4	0.190491	1.08365
G5	-0.0709565	-0.0872825			G4	39	76			G5	0.451571	0.708979
G6	-0.071943	-0.0730558			G5	70	96			G6	0.645582	0.643007
G7	-0.0905059	-0.023344			G6	82	89			G7	0.351053	0.829352
G8	-0.0909543	-0.113937			G7	65	92			G8	0.832615	0.288621
G9	-0.00881108	-0.0168848			G8	102	71			G9	1.44744	0.13128
G10	-0.0185858	0.0293112			G9	88	46			G10	0.530104	0.0767417
G11	-0.0190341	0.00592706			G10	60	13			G11	0.628876	0.310632
G12	-0.0201103	-0.00347566			G11	68	46			G12	0.651194	0.435419
G13	0.00966218	-0.010589			G12	72	58			G13	1.81726	0.762004
G14	-0.0836009	-0.0767351			G13	81	84			G14	0.539872	0.940743
G15	0.0456223	-0.0159854			G14	76	104			G15	0.713617	0.613208
G16	0.0214994	0.0158203			G15	45	76			G16	0.593876	0.18419
G17	-0.00674853	-0.008872			G16	43	33			G17	0.0839142	0.813268
G18	0.0213201	-4.16247e-05			G17	35	83			G18	0.822333	0.556984
G19	0.0662477	0.0329088			G18	62	64			G19	0.452885	0.628476
G20	0.014415	0.0419027			G19	23	42			G20	1.14186	0.700909
G21	-0.0177787	0.0276759			G20	73	46			G21	0.545784	0.363082
G22	0.0149531	0.00878875			G21	61	33			G22	0.270938	1.39252
G23	-0.00325116	0.0307829			G22	30	81			G23	0.247167	0.855332
G24	0.0605982	0.0415756			G23	40	60			G24	0.429595	0.202649
G25	0.00706158	0.0225249			G24	20	17			G25	0.437586	0.4114
G26	-0.0230696	-0.0343002			G25	45	39			G26	0.672388	0.501634
G27	0.0353992	0.0172103			G26	76	75			G27	0.345155	0.326413
G28	0.0066132	-0.0108343			G27	21	39			G28	0.205528	0.641222
G29	0.00177069	-0.0486087			G28	34	77			G29	0.690711	0.715548
G30	0.0458016	0.0172103			G29	68	92			G30	0.793261	0.78088
G31	0.0128905	0.0420662			G30	49	66			G31	0.725187	0.1542
G32	0.0155808	0.00257478			G31	65	12			G32	0.413001	0.824791
G33	0.00822737	0.0235878			G32	33	77			G33	0.681753	0.52321
G34	0.0397036	0.000448952			G33	63	46			G34	0.230529	0.148957
G35	-0.00298213	0.0190909			G34	13	38			G35	0.392537	1.07556
G36	0.0357579	0.0243237			G35	45	71			G36	0.686017	0.206467
G37	0.0362063	0.00576353			G36	47	26			G37	1.52685	0.134026
G38	0.0262522	0.066268			G37	63	33			G38	0.646116	0.478811
G39	0.0706419	0.0284936			G38	44	29			G39	0.98982	0.167622
G40	-0.0323959	-0.00502915			G39	50	21			G40	0.512524	0.66178
G41	0.0155808	-0.00241274			G40	66	74			G41	0.419158	0.24805
G42	0.0387172	-0.00682793			G41	35	47			G42	0.755322	0.831055
G43	0.0252658	0.0607899			G42	49	85			G43	0.65718	0.643558
G44	0.106871	0.0822935			G43	48	41			G44	0.999143	0.294847
G45	-0.0338307	-0.0520427			G44	50	18			G45	0.613856	0.139679
G46	-0.0249528	0.0181097			G45	74	55			G46	1.26973	0.453547
G47	-0.0288985	-0.0669236			G46	94	44			G47	0.655767	0.465771
G48	0.0155808	0.0320911			G47	76	77			G48	0.757273	0.0253311
G49	0.023831	0.0324999			G48	63	10			G49	0.575578	0.502777
G50	-0.0349068	-0.0460741			G49	40	38			G50	0.43946	1.06842
G51	0.0270593	0.0105875			G50	65	100			G51	1.26042	0.281393
G52	0.0201543	0.0226067			G51	63	39			G52	0.769648	0.39822
G53	0.0133389	0.0084617			G52	61	37			G53	0.203512	0.21756
G54	0.000156525	0.0101787			G53	28	40			G54	0.0958903	0.661961
G55	-0.0559807	-0.0103437			G54	33	65			G55	0.584625	0.421682
					G55	76	61
Y2										Y2
Genotype	Untreated	Treated			Y2					GNO	Untreated	Treated
G1	-0.00827689	-0.0034077				Untreated	Treated			G1	0.738652	0.365007
G2	-0.0168404	0.00189506			GNO	GSI Value	GSI Value			G2	0.341721	0.67227
G3	0.0483878	0.0021398			G1	44	54			G3	0.0986085	0.262603
G4	0.0122208	0.0476619			G2	26	64			G4	0.365663	0.459856
G5	-0.00590827	0.00124241			G3	5	33			G5	0.274982	0.286093
G6	0.0166847	-0.00275506			G4	29	31			G6	0.238289	0.451628
G7	0.00374842	-0.0255977			G5	22	39			G7	0.40066	0.731235
G8	0.000924293	0.0155191			G6	19	60			G8	0.329795	0.243695
G9	-0.0204844	0.0128269			G7	36	90			G9	0.466818	0.18869
G10	-0.0125586	0.00866627			G8	30	20			G10	0.880733	0.161292
G11	0.00939667	0.0147033			G9	44	20			G11	0.218899	0.391237
G12	-0.0193912	-0.0131158			G10	56	23			G12	0.452056	0.383779
G13	0.00793905	0.00589252			G11	22	33			G13	0.796131	0.85079
G14	0.0326274	0.0004266			G12	44	59			G14	0.26539	0.476907
G15	-0.00763918	-0.00161292			G13	57	62			G15	0.19144	0.138293
G16	-0.00618157	-0.0135237			G14	29	56			G16	0.173017	0.633588
G17	-0.0152916	0.00434248			G15	25	31			G17	0.312388	0.575122
G18	-0.00709258	-0.019887			G16	22	77			G18	0.489322	0.148748
G19	-0.0107366	0.00956366			G17	37	53			G19	0.337262	0.337401
G20	0.0155915	0.0322432			G18	55	45			G20	0.706823	0.520615
G21	-0.00372185	0.0284904			G19	42	35			G21	0.126494	0.310426
G22	0.0018353	-0.00202083			G20	61	36			G22	0.291433	0.427916
G23	-0.0145628	0.0221271			G21	25	21			G23	0.402964	0.200165
G24	0.00547933	0.0115216			G22	40	56			G24	0.115399	0.254873
G25	-0.0104633	0.00132399			G23	53	15			G25	0.387896	0.222753
G26	-0.00126213	0.0234324			G24	27	25			G26	0.367911	0.316953
G27	0.0316253	-0.000878694			G25	53	33			G27	1.08942	0.159787
G28	0.017869	-0.00193925			G26	52	23			G28	0.409228	0.491711
G29	0.00055989	-0.0376717			G27	75	32			G29	0.135346	0.636499
G30	-0.0561048	-0.0230687			G28	59	62			G30	0.723364	0.987365
G31	0.0134962	0.0140506			G29	34	89			G31	0.378167	0.426264
G32	0.00757465	0.0103795			G30	72	91			G32	0.303722	0.431557
G33	0.0014709	-0.0127079			G31	58	35			G33	0.64895	0.168683
G34	0.00411282	-0.0157264			G32	51	40			G34	0.913178	0.0984498
G35	0.0350871	0.0201692			G33	73	43			G35	0.186154	0.631005
G36	-0.00636377	-0.0295952			G34	81	40			G36	0.316476	0.66663
G37	-0.0435329	-0.0169501			G35	43	45			G37	0.82118	0.620821
G38	0.0225152	0.0195165			G36	57	89			G38	0.183619	0.291648
G39	0.0146805	-0.000878694			G37	82	77			G39	0.222476	0.592266
G40	-0.0106455	-0.025353			G38	45	24			G40	0.186958	1.00757
G41	-0.000988823	-0.019316			G39	51	63			G41	0.496928	0.0511118
G42	-0.00800358	-0.0216002			G40	49	93			G42	0.465036	0.926627
G43	0.0220597	-0.00764991			G41	79	41			G43	0.461614	0.460518
G44	0.0014709	-0.00406035			G42	76	89			G44	0.488519	0.351047
G45	0.0298032	0.0101347			G43	76	65			G45	0.243148	0.148815
G46	-0.0365181	-0.000633952			G44	80	54			G46	0.269569	0.272729
G47	-0.0401622	-0.0203765			G45	59	19			G47	0.0783649	0.594417
G48	0.00557043	0.00205822			G46	62	40			G48	0.548749	0.439102
					G47	48	79
					G48	87	48
Y3										Y3
Genotype	Untreated	Treated								GNO	Untreated	Treated
G1	-0.072862	-0.0764398			Y3					G1	0.141485	0.287597
G2	-0.0295214	-0.0773108				Untreated	Treated			G2	1.04451	0.135917
G3	0.00239838	-0.0273729			GNO	GSI Value	GSI Value			G3	0.634914	0.344
G4	-0.0156114	-0.0520515			G1	7	86			G4	0.617936	0.278501
G5	0.0240687	-0.0114044			G2	48	58			G5	0.799159	0.247623
G6	0.00752311	0.0292427			G3	33	80			G6	0.901429	0.448097
G7	-0.00872962	-0.0291149			G4	33	82			G7	1.44826	0.103866
G8	0.0122086	0.0829549			G5	42	63			G8	0.101	1.76155
G9	0.0493995	0.0531954			G6	48	63			G9	0.478625	0.150791
G10	0.0416392	0.0230005			G7	57	45			G10	0.335267	0.167066
G11	-0.0642232	-0.131604			G8	13	51			G11	0.548349	0.290087
G12	0.0693128	0.0334526			G9	31	18			G12	1.29612	0.196194
G13	-0.0120973	0.0225649			G10	25	31			G13	0.575047	0.0792313
G14	-0.0186863	-0.0283891			G11	36	90			G14	0.360711	0.344925
G15	-0.00565478	-0.0603261			G12	61	36			G15	0.470335	0.0838641
G16	0.0646273	0.045937			G13	39	21			G16	0.233394	0.196054
G17	-0.000676465	0.00456409			G14	30	83			G17	0.155247	0.270815
G18	0.0520351	0.0608894			G15	36	51			G18	0.804575	0.411668
G19	0.0580384	0.0489856			G16	25	31			G19	1.10419	0.198854
G20	0.0186511	0.00732229			G17	24	58			G20	1.07607	0.297935
G21	0.0107444	-0.00632353			G18	56	52			G21	0.798	0.171989
G22	-0.0236646	-0.00748487			G19	67	30			G22	0.256912	0.236499
G23	-0.0119509	0.0714866			G20	67	62			G23	0.296939	0.273949
G24	0.0237758	-0.00167814			G21	57	47			G24	0.241189	0.307435
G25	0.00708385	-0.0370992			G22	35	60			G25	0.679884	0.277702
G26	0.0185047	0.0463725			G23	37	38			G26	0.819086	0.0495179
G27	-0.0774011	-0.0413091			G24	34	70			G27	0.0807743	0.225293
G28	-0.0532416	0.0254683			G25	57	77			G28	0.502203	0.267243
G29	-0.0361104	-0.0424704			G26	65	9			G29	0.985284	0.218801
G30	-0.00565478	-0.0280988			G27	30	69			G30	0.607235	0.40186
G31	-0.00243352	-0.00893656			G28	52	48			G31	0.90295	0.144163
G32	-0.0402101	-0.0251954			G29	73	69			G32	0.0928531	0.120403
G33	0.0111836	-0.00167814			G30	58	84			G33	0.0580736	0.25365
G34	-0.0276179	-0.0381154			G31	74	44			G34	0.250028	0.110777
G35	0.00298406	0.0470984			G32	36	44			G35	0.402771	0.138443
G36	0.0243615	0.0360656			G33	35	58			G36	0.585096	0.168974
G37	0.012355	0.00645128			G34	46	50			G37	0.989429	0.368507
G38	0.051303	0.0428885			G35	53	18			G38	0.396582	0.158233
G39	-0.026593	0.00601577			G36	63	28			G39	0.788481	0.226108
G40	0.0524744	0.041582			G37	82	68			G40	0.669953	0.193766
G41	-0.0580735	0.00108005			G38	55	24			G41	0.244009	0.31984
G42	-0.00111573	0.00311241			G39	74	50			G42	0.467007	0.1935
G43	-0.058952	-0.0842789			G40	71	32			G43	0.861173	0.267213
G44	0.048521	0.0793257			G41	52	69			G44	0.870425	0.0578084
G45	0.00430185	-0.0130013			G42	62	45			G45	0.713915	0.108198
G46	0.0186511	0.0176292			G43	83	81			G46	0.188073	0.284474
G47	-0.0517774	-0.0310021			G44	85	4			G47	0.453055	0.180494
G48	-0.0164899	-0.00342016			G45	78	41			G48	0.727949	0.067887
G49	0.0502781	0.013129			G46	54	56			G49	0.0460907	0.175939
G50	-0.0170756	0.0142904			G47	66	59			G50	0.496645	0.234838
					G48	82	32
					G49	50	38
					G50	73	47
Y4
Genotype	Untreated	Treated								Y4
G1	-0.0236554	0.00550467								GNO	Untreated	Treated
G2	-0.0129042	-0.0232128			Y4					G1	0.072076	0.445937
G3	0.0281968	0.0291256				Untreated	Treated			G2	0.165873	0.815642
G4	-0.0170479	-0.0678083			GNO	GSI Value	GSI Value			G3	0.655655	0.864006
G5	-0.0927544	-0.0922133			G1	3	50			G4	0.257367	0.609458
G6	-0.00293693	0.0234409			G2	12	81			G5	0.287892	0.431518
G7	0.0161017	0.0277534			G3	44	58			G6	0.095745	0.375953
G8	-0.0342946	-0.0804518			G4	22	78			G7	0.0581629	0.279078
G9	0.0245011	0.0153059			G5	26	71			G8	0.436732	0.712249
G10	-0.00584872	-0.00890309			G6	11	39			G9	0.313027	0.812417
G11	-0.0309349	-0.0048846			G7	8	27			G10	0.0875942	0.230349
G12	0.066946	0.0464737			G8	40	84			G11	0.489596	0.463746
G13	-0.04247	-0.0569289			G9	32	60			G12	0.128135	0.309579
G14	-0.0401182	-0.0452655			G10	14	39			G13	0.685076	0.983083
G15	0.0219253	0.0124635			G11	47	58			G14	0.389964	0.50309
G16	0.0190135	-0.000768094			G12	19	18			G15	0.627952	0.342846
G17	-0.0234314	0.0090331			G13	56	86			G16	0.388132	0.686368
G18	0.0126299	-0.0101772			G14	43	68			G17	0.135086	0.252445
G19	0.0127419	0.03285			G15	54	39			G18	0.869361	1.36237
G20	0.0133019	0.0402009			G16	44	66			G19	0.083085	0.328877
G21	0.0221492	0.0032504			G17	25	33			G20	0.352082	0.462361
G22	-0.0493015	0.0100132			G18	64	83			G21	0.185122	0.117833
G23	0.0161017	-0.00978519			G19	22	30			G22	0.37171	0.582544
G24	-0.0521013	-0.0124315			G20	44	33			G23	0.289723	0.166183
G25	-0.0275751	-0.0124315			G21	32	28			G24	0.355279	0.530695
G26	0.025061	-0.0109613			G22	49	55			G25	0.65182	0.517562
G27	0.0181175	0.00276034			G23	45	38			G26	1.01493	1.16231
G28	0.0137499	0.0337321			G24	49	67			G27	0.571845	0.721814
G29	0.0323405	0.0157959			G25	65	65			G28	1.13908	2.07653
G30	-0.128256	-0.139749			G26	73	82			G29	0.152129	0.320955
G31	-0.056581	0.000114014			G27	65	66			G30	0.413143	0.824193
G32	0.012294	0.0340262			G28	76	60			G31	2.02323	1.22103
G33	-0.0471737	-0.0610454			G29	38	34			G32	0.665046	0.170774
G34	0.0858726	0.048826			G30	61	91			G33	0.237312	0.265893
G35	-0.0523253	-0.0151759			G31	80	77			G34	0.45817	0.271233
G36	0.0360362	0.0374566			G32	74	15			G35	0.44398	0.549053
G37	0.00602242	0.000604074			G33	49	53			G36	0.239156	0.42286
G38	0.0138618	0.0559808			G34	68	13			G37	0.26508	0.361608
G39	-0.0187278	-0.057027			G35	68	69			G38	0.212191	0.282611
G40	0.011062	0.0332421			G36	53	31			G39	0.371227	0.348541
G41	0.0234931	0.0428472			G37	56	48			G40	0.199544	0.673282
G42	0.0653781	0.0117774			G38	53	13			G41	0.563085	0.587459
G43	-0.00540075	0.033144			G39	65	61			G42	0.190801	0.370663
G44	0.0189015	0.0450035			G40	53	46			G43	0.395214	0.121525
G45	0.0470114	0.0134436			G41	78	39			G44	0.688431	0.71137
G46	0.0577626	0.0265772			G42	54	43			G45	0.207311	0.306525
G47	0.0595545	0.0535305			G43	73	15			G46	0.0974229	1.10145
G48	0.0679539	0.0437293			G44	88	41			G47	0.484462	0.245928
G49	-0.084243	-0.0787856			G45	59	34			G48	0.704756	0.751294
					G46	52	62			G49	0.285195	0.134322
					G47	82	9
					G48	93	45
Y5					G49	69	49
Genotype	Untreated	Treated								Y5
G1	0.0258734	-0.0110465								GNO	Untreated	Treated
G2	-0.00366902	0.005503								G1	0.573402	0.537098
G3	0.0658325	0.048453			Y5					G2	1.36813	0.516884
G4	0.0128952	0.0167725				Untreated	Treated			G3	1.22624	0.797762
G5	-0.120558	-0.0886718			GNO	GSI Value	GSI Value			G4	0.505061	0.254145
G6	-0.161115	-0.12516			G1	18	39			G5	0.317154	0.201695
G7	-0.0181841	-0.0325609			G2	36	31			G6	0.843894	1.00877
G8	0.024678	0.0289088			G3	36	25			G7	0.264248	1.18868
G9	0.0305695	0.0147235			G4	18	19			G8	0.630156	0.425646
G10	0.00358851	-0.0373682			G5	11	38			G9	0.751641	0.716421
G11	0.00393004	-9.23172e-05			G6	32	64			G10	0.711388	0.122873
G12	0.0212627	-0.0105737			G7	11	63			G11	0.521065	0.57248
G13	-0.0176718	0.00140502			G8	27	17			G12	0.429558	0.78689
G14	-0.0159641	-0.011677			G9	32	35			G13	0.34266	0.383568
G15	0.0558427	0.0278055			G10	32	33			G14	0.599632	0.869502
G16	0.0508052	0.0370259			G11	27	38			G15	0.80418	1.19501
G17	0.0314233	0.0237863			G12	23	46			G16	0.210374	0.400274
G18	0.0207504	0.00337521			G13	22	27			G17	1.00829	0.761544
G19	-0.0012783	0.00132622			G14	32	53			G18	0.296451	0.540834
G20	-0.0116096	-0.0254683			G15	39	41			G19	0.886188	0.81287
G21	0.0332163	0.0431729			G16	17	13			G20	1.22073	0.440105
G22	0.0110168	0.0228406			G17	46	32			G21	0.461456	0.375749
G23	0.0179328	0.0354498			G18	23	34			G22	0.677752	0.182416
G24	-0.00460823	0.0145659			G19	47	46			G23	0.349291	0.411676
G25	-0.0385052	-0.0287782			G20	52	41			G24	0.659746	0.881807
G26	0.00982145	0.0167725			G21	34	9			G25	2.08617	1.36594
G27	0.0359486	0.0255989			G22	43	15			G26	0.341282	0.43994
G28	0.0117853	0.00904934			G23	33	15			G27	0.458333	0.788366
G29	-0.00332749	0.0424637			G24	44	43			G28	1.12645	0.168879
G30	0.00734535	0.0264658			G25	60	65			G29	0.236754	0.625737
G31	-0.0980169	-0.0881201			G26	34	24			G30	1.14188	0.931624
G32	0.072407	0.0482954			G27	39	33			G31	0.339679	0.601949
G33	0.00350313	-0.0167995			G28	58	19			G32	0.828407	1.16502
G34	-0.0291985	-0.00623929			G29	32	22			G33	0.233722	1.31544
G35	-0.0267224	-0.0112042			G30	61	37			G34	0.507647	1.04074
					G31	38	50			G35	0.864026	0.700318
					G32	57	33
					G33	35	62
					G34	49	53
					G35	62	45
