# Supplementary material for: Delineation of Genotype X Environment Interaction for Grain Yield in Spring Barley under Untreated and Fungicide-Treated Environments
Source: Plants (Basel). 2023 Feb 6;12(4):715. doi: 10.3390/plants12040715 (PMC9961658; doi:10.3390/plants12040715)
Supplement: Supplementary file 1 [file plants-12-00715-s001.zip › Table S4.xlsx]

## Sheet: Table S4
Table S4; List of the genotype names evaluated in the present investivation
2016 (Y1)			2017 (Y2)			2018 (Y3)			2019 (Y4)			2020 (Y5)
SNO	Genotype		SNO	Genotype		SNO	Genotype		SNO	Genotype		SNO	Genotype
1	Propino (LmL)		1	Propino (LmL)		1	Propino (LmL)		1	RGT Planet (LmL)		1	RGT Planet (LmL)
2	Tamtam (LmL)		2	Tamtam (LmL)		2	KWS Irina (SSd)		2	KWS Irina (SSd)		2	KWS Irina (SSd)
3	Quench (SW)		3	Salome (08/2413) (SSd)		3	RGT Planet (LmL)		3	Dragoon (LmL)		3	Dragoon (LmL)
4	Anakin (SSd)		4	KWS Irina (SSd)		4	SW Makof (2615)		4	SW Makof (2615)		4	Laureate (SY 412-328) (Lm
5	SW Makof (2615)		5	Anakin (SSd)		5	Anakin (SSd)		5	Propino (LmL)		5	SW Makof (2615)
6	SW Catriona 2612		6	SW Makof (2615)		6	Salome (08/2413) (SSd)		6	Highway (NOS 19339-81) (N		6	Anneli 2r (SWÅ 09090)
7	Luhkas (3901) (SSd)		7	Luhkas (3901) (SSd)		7	Thermus (SJ 111703) (SSd)		7	Scholar (SSd)		7	Hambo 2r (Nord 13/2330) (S)
8	Vilgott 2r (SWÅ 01448)		8	Vilgott 2r (SWÅ 01448)		8	Highway (NOS 19339-81)		8	Crescendo (SC 35763 M2)		8	Flair (SJ 148124) SSD
9	Fairytale (SSd)		9	Fairytale (SSd)		9	Scholar (SSd)		9	Laureate (SY 412-328) (Lm		9	Ellinor (SSd)
10	Salome (08/2413) (SSd)		10	Brioni (SW 57065)		10	Dragoon (LmL)		10	Hambo 2r (Nord 13/2330) (S)		10	Focus (SC 101-12E) (LmL)
11	Sanette (SY 409-226) (LmL		11	Thermus (SJ 111703) (SSd)		11	Crescendo (SC 35763 M2)		11	Cosmopolitan (SJ 152037)		11	Annika (SJ 164377) (SSd)
12	KWS Irina (SSd)		12	Highway (NOS 19339-81) (N		12	Laureate (SY 412-328) (Lm		12	Flair (SJ 148124) SSD		12	Feedway (NOS 110.352-51)
13	Amalika (NOS 15258-55) (N)		13	Scholar (SSd)		13	SC 32753 P4 (LmL)		13	Broadway (NOS 19103-59)		13	Prospect (SJ 148527) (SSd
14	Brioni (SW 57065)		14	Dragoon (LmL)		14	KWS Cantton (LmL)		14	LG Diablo (LmL)		14	KWS Jessie (KWS 163084) L
15	Thermus (SJ 111703) (SSd)		15	RGT Planet (LmL)		15	Olympus (LmL)		15	Ellinor (SSd)		15	Tellus (SCW 31519) (LmL)
16	Odyssey (SSd)		16	Crescendo (SC 35763 M2)		16	Hambo 2r (Nord 13/2330) (S)		16	KWS Fantex (SSd)		16	Stairway (NOS 111,394-55)
17	Soulmate (NOS 16111-55		17	Contender (SC40587N5) (Lm)		17	Cosmopolitan (SJ 152037)		17	Luther (NORD 15/2448) (SS)		17	Brienne (Bor 13093) (SSd)
18	Selene (SW 08-20352)		18	Laureate (SY 412-328) (Lm)		18	Flair (SJ 148124) SSD		18	Focus (SC 101-12E) (LmL)		18	KWS Chrissie (KWS 15/2412
19	Quicke (SJ 136063) (SSd)		19	Bente (NORD 13/1114) (SS)		19	Broadway (NOS 19103-59)		19	Applause (SJ 164136) (SSd)		19	Kingdom (SSd)
20	NOS 19313-83 (NSd)		20	SC 32753 P4 (LmL)		20	LG Diablo (LmL)		20	Annika (SJ 164377) (SSd)		20	Yoda (SSd)
21	Highway (NOS 19339-81) (N		21	KWS Cantton (LmL)		21	Ellinor (SSd)		21	Feedway (NOS 110.352-51)		21	SY Splendor (SY 416756)
22	Crossway (NOS 17263-55) (N		22	Nabuco (LGBN 1315) (LmL)		22	KWS Fantex (SSd)		22	Sangria (SSd)		22	SY Solar (SY 417021) (LmL
23	Scholar (SSd)		23	SY 414396 (LmL)		23	Luther (NORD 15/2448) (SS)		23	Esma (SSd)		23	SY Tungsten
24	Dragoon (LmL)		24	Olympus (LmL)		24	Focus (SC 101-12E) (LmL)		24	Fandaga (SSd)		24	KWS Willis (KWS 17/3931)
25	RGT Planet (LmL)		25	Acorn (SSd)		25	Applause (SJ 164136) (SSd)		25	RGT Asteroid (SSd)		25	Amidala (SSD)
26	Crescendo (SC 35763 M2)		26	Hambo 2r (Nord 13/2330) (S)		26	Annika (SJ 164377) (SSd)		26	SJ 164586 (SSd)		26	LG Belcanto (LmL)
27	Carmen (SW C10-0658)		27	Cosmopolitan (SJ 152037)		27	SY Dolomite (SY 415584)		27	Prospect (SJ 148527) (SSd)		27	NORD 17/2645 (Cher) (LmL)
28	Contender (SC40587N5) (Lm		28	Flair (SJ 148124) SSD		28	SY Countour (SY 415653)		28	Wish (SJ 176305) (SSd)		28	SJ 164418
29	SC44801N2 (LmL)		29	Mariposa (Br 12488hz1) (SS		29	Vanilla 2r (SSd)		29	KWS Chrissie (KWS 15/2412		29	Skyway (NSd)
30	Laureate (SY 412-328) (Lm		30	Broadway (NOS 19103-59)		30	SY Stanza (LmL)		30	Anneli 2r (SWÅ 09090)		30	SC N16-11943 (LmL)
31	Ovation (LGB12-8317-A)		31	LG Diablo (LmL)		31	Sangria (SSd)		31	Greenway (NSd)		31	SC C17-1937H (LmL)
32	Bente (NORD 13/1114) (SS		32	Ellinor (SSd)		32	Esma (SSd)		32	Kingdom (SSd)		32	Shetty (Br 14049h2) (SSd)
33	SC 32753 P4 (LmL)		33	KWS Fantex (SSd)		33	Fandaga (SSd)		33	RGT Slipstream (LmL)		33	Fender (SC 2902 U1) (LmL)
34	SC 32725 P3 (LmL)		34	Luther (NORD 15/2448) (SS)		34	RGT Asteroid (SSd)		34	Yoda (SSd)		34	SC N16-22045 (LmL)
35	SC 104-2A (LmL)		35	RGT Elysium (LmL)		35	SJ 164556 (SSd)		35	SC9447 S2 (LmL)		35	SJ 191404 (SSd)
36	KWS Cantton (LmL)		36	RGT Observer (RP15010)		36	SJ 164586 (SSd)		36	SY Splendor (SY 416756)
37	Nabuco (LGBN 1315) (LmL)		37	RGT Hailey (RP15033) (SSd)		37	Prospect (SJ 148527) (SSd		37	SY 416789 (LmL)
38	SY 414396 (LmL)		38	Focus (SC 101-12E) (LmL)		38	Wish (SJ 176305) (SSd)		38	SY Solar (SY 417021) (LmL)
39	SY 414477 (LmL)		39	Applause (SJ 164136) (SSd)		39	SY Kailash		39	Formula 1 (SW C13-3272)
40	Olympus (LmL)		40	Annika (SJ 164377) (SSd)		40	Feedway (NOS 110.352-51)		40	KWS Jessie (KWS 163084) L
41	Acorn (SSd)		41	Bowie (SJ 164419)		41	Formula 1 (SW C13-3272)		41	Tellus (SCW 31519) (LmL)
42	Hambo 2r (Nord 13/2330) (S		42	SY Dolomite (SY 415584) (L)		42	KWS Jessie (KWS 163084) L		42	Stairway (NOS 111,394-55)
43	Cosmopolitan (SJ 152037)		43	SY Countour (SY 415653)		43	SCW 12377 (LmL)		43	Gateway (NOS 111,396-56)
44	Flair (SJ 148124) SSD		44	SW C12-6316		44	Tellus (SCW 31519) (LmL)		44	Fairway (NOS 111,390-52)
45	Fatima (SSd)		45	SW C12-1743		45	SC 38192 R2 (LmL)		45	Brienne (Bor 13093) (SSd)
46	Mariposa (Br 12488hz1) (SS		46	SW C13-3122		46	Stairway (NOS 111,394-55)		46	NORD 17/2506 (SSd)
47	SW C11-0956 (LmL)		47	Formula 1 (SW C13-3272)		47	Gateway (NOS 111,396-56)		47	SC N16-11943 (LmL)
48	NOS 19338-72 (NSd)		48	Feedway		48	Fairway (NOS 111,390-52)		48	SJ 188091 (SSd)
49	Broadway (NOS 19103-59) (N)					49	Brienne (Bor 13093) (SSd)		49	SC C17-1937H (LmL)
50	SW C11-0331					50	KWS Chrissie (KWS 15/2412
51	SW C12-6316
52	SW C12-1743
53	Newway (NOS 111,036-53)
54	NOS 111.038-53
55	RGT 14035 (SSd)
